# Supplementary material for: Unraveling the genetic basis of the causal association between inflammatory cytokines and osteonecrosis
Source: Front Endocrinol (Lausanne). 2024 Apr 29;15:1344917. doi: 10.3389/fendo.2024.1344917 (PMC11091469; doi:10.3389/fendo.2024.1344917)
Supplement: Supplementary file 2 [file Table_2.xlsx]

## Sheet: Table 1
Table S2. MR estimates of forty-one inflammatory cytokines on Osteonecrosis.
					Inverse variance weighted			MR-Egger			Weighted Median				Simple Mode			Weighted Mode
Category	Exposures	No. of SNPs			OR	95% CI	pval	OR	95% CI	pval	OR	95% CI		pval	OR	95% CI	pval	OR	95% CI	pval
Chemokines
	CTACK	12			1.00339	1.00 (0.74-1.36)	0.982592	1.11381	1.11 (0.60-2.08)	0.741815	1.10726	1.11 (0.74-1.66)		0.622095	1.13113	1.13 (0.57-2.24)	0.729877	1.13113	1.13 (0.57-2.23)	0.728144
	Eotaxin	17			1.09061	1.09 (0.77-1.54)	0.623777	1.61933	1.62 (0.69-3.78)	0.282428	1.36387	1.36 (0.85-2.18)		0.195564	1.46208	1.46 (0.66-3.26)	0.367424	1.3746	1.37 (0.69-2.74)	0.38052
	GROa	13			1.00657	1.01 (0.78-1.31)	0.960659	1.04763	1.05 (0.66-1.66)	0.845801	1.03248	1.03 (0.72-1.48)		0.860925	0.727403	0.73 (0.39-1.37)	0.343486	0.755938	0.76 (0.42-1.36)	0.369198
	IP10	12			1.01101	1.01 (0.76-1.35)	0.94012	0.847761	0.85 (0.45-1.61)	0.623874	1.0647	1.06 (0.73-1.55)		0.743521	0.998476	1.00 (0.50-1.99)	0.996614	0.908923	0.91 (0.50-1.66)	0.762633
	MCP1	16			1.33784	1.34 (0.94-1.91)	0.107351	1.10558	1.11 (0.42-2.94)	0.843323	1.2659	1.27 (0.77-2.09)		0.354406	0.850433	0.85 (0.35-2.09)	0.729095	0.857356	0.86 (0.35-2.10)	0.741571
	MCP3	6			1.00219	1.00 (0.77-1.30)	0.986904	0.795664	0.80 (0.38-1.67)	0.577548	1.08693	1.09 (0.81-1.46)		0.582172	1.19938	1.20 (0.72-1.99)	0.513102	1.20386	1.20 (0.76-1.90)	0.459843
	MIG	13			1.00888	1.01 (0.71-1.44)	0.961042	1.38391	1.38 (0.66-2.89)	0.405583	1.23412	1.23 (0.84-1.80)		0.276539	1.32216	1.32 (0.69-2.54)	0.419353	1.35627	1.36 (0.76-2.43)	0.324467
	MIP1a	4			1.39237	1.39 (0.84-2.32)	0.203334	1.46153	1.46 (0.28-7.75)	0.699348	1.45837	1.46 (0.80-2.66)		0.218436	1.60346	1.60 (0.63-4.06)	0.392605	1.5858	1.59 (0.65-3.87)	0.385599
	MIP1b	22			1.05452	1.05 (0.78-1.43)	0.732336	2.39059	2.39 (1.07-5.32)	0.0454743	0.948969	0.95 (0.63-1.42)		0.800054	1.09839	1.10 (0.54-2.22)	0.795901	1.04677	1.05 (0.56-1.96)	0.887547
	RANTES	10			1.18763	1.19 (0.87-1.62)	0.278901	0.810838	0.81 (0.37-1.76)	0.610205	1.06706	1.07 (0.71-1.60)		0.754052	1.06778	1.07 (0.54-2.13)	0.856456	1.051	1.05 (0.56-1.98)	0.881105
	SDF1a	9			0.715796	0.72 (0.45-1.14)	0.160735	0.580065	0.58 (0.23-1.48)	0.290577	0.73508	0.74 (0.40-1.35)		0.32349	0.702558	0.70 (0.26-1.90)	0.506243	0.702558	0.70 (0.24-2.08)	0.542393
Growth factors
	bNGF	4			1.13699	1.14 (0.71- 1.82)	0.59095	4.39839	4.40 (0.39-49.38)	0.352826	1.0685	1.07 (0.60- 1.90)		0.82151	0.923639	0.92 (0.43- 2.00)	0.853178	0.989569	0.99 (0.44- 2.23)	0.981453
	FGFBasic	7			1.94228	1.94 (1.13-3.35)	0.0169113	1.45608	1.46 (0.30-6.99)	0.658362	1.6353	1.64 (0.80-3.33)		0.174497	1.40149	1.40 (0.51-3.84)	0.536416	1.37949	1.38 (0.52-3.66)	0.542406
	GCSF	9			0.956143	0.96 (0.61-1.50)	0.846088	0.986472	0.99 (0.45-2.15)	0.973673	1.04908	1.05 (0.58-1.89)		0.873331	0.650441	0.65 (0.27-1.58)	0.368447	1.15458	1.15 (0.48-2.76)	0.755028
	HGF	9			1.41458	1.41 (0.87-2.29)	0.157219	0.738542	0.74 (0.26-2.13)	0.592673	1.08506	1.09 (0.58-2.03)		0.79867	0.943272	0.94 (0.34-2.60)	0.912835	0.950399	0.95 (0.42-2.13)	0.904588
	MCSF	12			1.10641	1.11 (0.89-1.38)	0.37356	1.08874	1.09 (0.68-1.73)	0.72788	1.16264	1.16 (0.87-1.56)		0.311629	1.27917	1.28 (0.75-2.18)	0.386135	1.23406	1.23 (0.80-1.91)	0.36806
	PDGFbb	14			0.883059	0.88 (0.53-1.48)	0.638064	1.61435	1.61 (0.48-5.43)	0.453991	0.862468	0.86 (0.48-1.56)		0.625413	0.620625	0.62 (0.21-1.87)	0.411579	0.636944	0.64 (0.23-1.78)	0.405717
	SCF	10			1.21599	1.22 (0.67-2.22)	0.523366	0.787603	0.79 (0.22-2.85)	0.725724	1.25198	1.25 (0.66-2.38)		0.494066	1.7644	1.76 (0.59-5.29)	0.336985	1.83161	1.83 (0.61-5.49)	0.307887
	SCGFb	21			0.946418	0.95 (0.76-1.18)	0.623563	0.845595	0.85 (0.53-1.35)	0.488641	0.961097	0.96 (0.72-1.28)		0.78447	0.812507	0.81 (0.47-1.39)	0.460108	0.957917	0.96 (0.59-1.55)	0.862478
	VEGF	18			1.08366	1.08 (0.80-1.47)	0.602075	0.879171	0.88 (0.45-1.70)	0.70791	1.17644	1.18 (0.79-1.75)		0.422835	1.37836	1.38 (0.64-2.96)	0.422941	1.24744	1.25 (0.64-2.43)	0.524264
Interleukins
	IL-10	15			1.11923	1.12 (0.81-1.54)	0.486974	0.741172	0.74 (0.26-2.08)	0.57995	0.946395	0.95 (0.59-1.51)		0.816976	1.67805	1.68 (0.74-3.79)	0.233027	1.0234	1.02 (0.58-1.81)	0.937448
	IL-12p70	15			1.35461	1.35 (0.94-1.95)	0.102927	1.34161	1.34 (0.35-5.13)	0.674773	1.35415	1.35 (0.82-2.24)		0.23618	1.30535	1.31 (0.45-3.76)	0.629571	1.57658	1.58 (0.51-4.89)	0.443453
	IL-13	14			0.962903	0.96 (0.76-1.22)	0.758182	1.04017	1.04 (0.66-1.63)	0.866571	0.995179	1.00 (0.73-1.36)		0.975871	0.987801	0.99 (0.58-1.69)	0.964914	0.99864	1.00 (0.58-1.73)	0.996195
	IL-16	10			1.11743	1.12 (0.86-1.46)	0.414149	1.04378	1.04 (0.66-1.65)	0.858658	1.01295	1.01 (0.71-1.44)		0.94295	1.02478	1.02 (0.63-1.67)	0.924145	0.993094	0.99 (0.62-1.58)	0.97725
	IL-17	8			0.966587	0.97 (0.63-1.49)	0.877867	0.720438	0.72 (0.32-1.61)	0.455821	0.849159	0.85 (0.48-1.49)		0.56858	0.90898	0.91 (0.38-2.17)	0.836165	0.859902	0.86 (0.43-1.70)	0.677576
	IL-18	13			1.25712	1.26 (0.89-1.77)	0.189718	1.25285	1.25 (0.63-2.49)	0.532455	1.25686	1.26 (0.85-1.85)		0.247002	1.47435	1.47 (0.75-2.90)	0.282462	1.39166	1.39 (0.74-2.60)	0.320579
	IL1b	3			0.945638	0.95 (0.51-1.76)	0.860227	0.904903	0.90 (0.26-3.14)	0.900564	0.946076	0.95 (0.46-1.93)		0.87903	0.989857	0.99 (0.43-2.26)	0.982845	0.953643	0.95 (0.45-2.04)	0.913961
	IL1ra	10			1.28648	1.29 (0.90-1.83)	0.16283	0.717209	0.72 (0.28-1.87)	0.515863	1.07169	1.07 (0.69-1.67)		0.759684	0.98504	0.99 (0.53-1.83)	0.963162	0.97246	0.97 (0.54-1.76)	0.928521
	IL-2	8			0.688827	0.69 (0.50-0.94)	0.0202736	0.713411	0.71 (0.38-1.33)	0.327332	0.685848	0.69 (0.44-1.06)		0.0902023	0.940373	0.94 (0.47-1.88)	0.866833	0.63696	0.64 (0.38-1.07)	0.131053
	IL-2ra	9			1.38634	1.39 (1.04-1.85)	0.025954	2.03774	2.04 (1.20-3.47)	0.0340578	1.39671	1.40 (0.95-2.06)		0.0924553	1.54529	1.55 (0.85-2.80)	0.190254	1.4713	1.47 (0.90-2.40)	0.159232
	IL-4	14			1.07228	1.07 (0.61-1.87)	0.806091	1.93313	1.93 (0.62-6.07)	0.280709	0.833214	0.83 (0.46-1.51)		0.549053	0.703051	0.70 (0.25-2.01)	0.523239	0.703051	0.70 (0.25-1.95)	0.510426
	IL-5	8			1.25402	1.25 (0.90-1.75)	0.179708	0.923786	0.92 (0.45-1.90)	0.836873	1.28647	1.29 (0.83-1.99)		0.25531	1.77158	1.77 (0.89-3.54)	0.148905	1.737	1.74 (0.79-3.83)	0.213259
	IL-6	11			0.898378	0.90 (0.58-1.40)	0.635419	1.00695	1.01 (0.37-2.72)	0.989416	0.878498	0.88 (0.48-1.62)		0.679523	0.861731	0.86 (0.32-2.31)	0.773055	0.854874	0.85 (0.32-2.30)	0.762115
	IL-7	12			0.879043	0.88 (0.69-1.12)	0.298182	0.668624	0.67 (0.38-1.18)	0.193713	0.741097	0.74 (0.54-1.02)		0.0691191	0.717301	0.72 (0.41-1.26)	0.273957	0.700989	0.70 (0.47-1.05)	0.114043
	IL-8a	8			1.21337	1.21 (0.84-1.75)	0.304286	0.996464	1.00 (0.49-2.04)	0.99257	1.33116	1.33 (0.82-2.16)		0.245165	1.79124	1.79 (0.76-4.24)	0.226032	1.67942	1.68 (0.74-3.84)	0.258394
	IL-9	6			0.792063	0.79 (0.51-1.23)	0.297959	1.02959	1.03 (0.35-3.00)	0.959929	0.712357	0.71 (0.42-1.22)		0.218338	0.653675	0.65 (0.31-1.40)	0.32329	0.674796	0.67 (0.32-1.41)	0.34445
Others
	IFNg	12			0.776726	0.78 (0.52-1.15)	0.20695	1.57272	1.57 (0.71-3.50)	0.292465	0.702456	0.70 (0.41-1.20)	0.196396		0.520704	0.52 (0.21-1.29)	0.187061	1.33227	1.33 (0.52-3.38)	0.558625
	MIF	10			0.716217	0.72 (0.51-1.00)	0.0515374	0.607487	0.61 (0.30-1.21)	0.195009	0.789248	0.79 (0.50-1.25)	0.316323		0.975362	0.98 (0.49-1.94)	0.944781	0.921499	0.92 (0.48-1.78)	0.813808
	TNFa	4			0.92967	0.93 (0.58-1.50)	0.763721	1.27759	1.28 (0.61-2.69)	0.585085	0.776753	0.78 (0.44-1.38)	0.386643		0.687939	0.69 (0.30-1.60)	0.448483	0.692952	0.69 (0.31-1.55)	0.438924
	TNFb	5			1.25387	1.25 (0.92-1.70)	0.145951	1.35702	1.36 (0.67-2.75)	0.459817	1.2702	1.27 (0.87-1.86)	0.219302		1.18181	1.18 (0.69-2.03)	0.577154	1.30249	1.30 (0.82-2.08)	0.329788
	TRAIL	16			1.09177	1.09 (0.85-1.40)	0.491128	1.03745	1.04 (0.72-1.50)	0.84686	0.981501	0.98 (0.69-1.40)	0.918304		1.06434	1.06 (0.58-1.95)	0.842167	1.02728	1.03 (0.71-1.49)	0.889648
Abbreviations: CI, Confidence interval; OR, Odds Ratio; pval, p-value; SNPs, single nucleotide polymorphisms a: The MR-Egger (SIMEX) method was applied. b: Outliers detected by MR-PRESSO were removed. c: The cutoff threshold for SNP significance was set as 5×10-8, while for other cytokines was 5×10-6. OR and 95% CI represent the change in the odds ratio of Osteonecrosis per 1 SD increase in infla…
