# Supplementary material for: Unraveling the genetic basis of the causal association between inflammatory cytokines and osteonecrosis
Source: Front Endocrinol (Lausanne). 2024 Apr 29;15:1344917. doi: 10.3389/fendo.2024.1344917 (PMC11091469; doi:10.3389/fendo.2024.1344917)
Supplement: Supplementary file 3 [file Table_3.xlsx]

## Sheet: Table 1
Table S3. Heterogeneity and horizontal pleiotropy tests of forty-one inflammatory cytokines on Osteonecrosis.
Exposures	Q1 pval	Q2 pval	Q/Qdf	intercept	intercept pval	MR-PRESSO Global Test pval	Recommended Method
bNGF	0.708271	0.932776	1.388/3	-0.192721	0.379955	0.741	IVW
CTACK	0.364139	0.297142	11.993/11	-0.026371	0.711384	0.359	IVW
Eotaxin	0.244052	0.248843	19.490/16	-0.0528252	0.332272	0.242	IVW
FGFBasic	0.857657	0.784339	2.595/6	0.0384344	0.716732	0.858	IVW
GCSF	0.919763	0.864791	3.220/8	-0.00491152	0.926008	0.913	IVW
GROa	0.703441	0.626433	8.994/12	-0.0120629	0.839129	0.7	IVW
HGF	0.638464	0.749337	6.078/8	0.0916955	0.219567	0.648	IVW
IFNg	0.655283	0.911122	8.637/11	-0.102453	0.0748904	0.627	IVW
IL-10	0.467229	0.441034	13.767/14	0.0473356	0.42641	0.473	IVW
IL-12p70	0.478916	0.401662	13.613/14	0.00104442	0.98852	0.455	IVW
IL-13	0.945358	0.922824	6.022/13	-0.0193715	0.697429	0.941	IVW
IL-16	0.409912	0.330244	9.302/9	0.0215262	0.720564	0.424	IVW
IL-17	0.87079	0.875974	3.149/7	0.0549132	0.429376	0.874	IVW
IL-18	0.0678109	0.0458697	19.962/12	0.00069979	0.991121	0.075	IVW
IL1b	0.981624	0.860976	0.037/2	0.00911896	0.949092	NA	IVW
IL1ra	0.279597	0.33512	10.943/9	0.0933527	0.236741	0.31	IVW
IL-2	0.680764	0.580041	3.969/6	0.0241832	0.689111	0.736	IVW
IL-2ra	0.522778	0.748127	7.129/8	-0.0850157	0.134744	0.568	IVW
IL-4	0.0148861	0.0216841	26.427/13	-0.0816697	0.271681	0.014	IVW
IL-5	0.553489	0.54206	5.882/7	0.0652972	0.387153	0.582	IVW
IL-6	0.625096	0.536642	8.038/10	-0.0139543	0.807401	0.61	IVW
IL-7	0.695561	0.716187	8.196/11	0.0602717	0.319117	0.675	IVW
IL-8	0.328386	0.274398	8.048/7	0.0422108	0.545325	0.339	IVW
IL-9	0.912452	0.873584	1.505/5	-0.0651547	0.625874	0.918	IVW
IP10	0.681919	0.630439	8.347/11	0.0340605	0.560016	0.677	IVW
MCSF	0.871933	0.813965	6.021/11	0.00551086	0.940015	0.885	IVW
MCP1	0.669046	0.609268	12.131/15	0.0254545	0.687691	0.682	IVW
MCP3	0.25477	0.204848	6.568/5	0.0638834	0.545755	0.284	IVW
MIF	0.364505	0.303358	9.828/9	0.035183	0.602646	0.381	IVW
MIG	0.036173	0.04004	22.122/12	-0.0791896	0.357205	0.042	IVW
MIP1a	0.524389	0.327173	2.238/3	-0.00818423	0.957484	0.565	IVW
MIP1b	0.283562	0.482563	24.198/21	-0.106951	0.0446838	0.313	IVW
PDGFbb	0.0421103	0.0512503	22.963/13	-0.0755417	0.302797	0.05	IVW
RANTES	0.623788	0.645375	7.128/9	0.077959	0.322557	0.65	IVW
SCF	0.0869654	0.0780423	15.147/9	0.0641273	0.473244	0.088	IVW
SCGFb	0.267974	0.233888	23.434/20	0.0258426	0.594787	0.277	IVW
SDF1a	0.646567	0.569684	6.005/8	0.0285308	0.625933	0.639	IVW
TNFa	0.396628	0.409655	2.967/3	-0.0951614	0.390384	0.415	IVW
TNFb	0.280607	0.174666	5.065/4	-0.024384	0.817563	0.345	IVW
TRAIL	0.724126	0.665865	11.394/15	0.0118146	0.714309	0.73	IVW
VEGF	0.336431	0.306376	18.863/17	0.0351761	0.494593	0.346	IVW
Q1 pval: p value of Q test from IVW method; Q2 pval: p value of Q test from MR-Egger method Abbreviations: pval, p-value; Q, Cochran Q statistics; SNPs, single nucleotide polymorphisms; IVW, the inverse variance weighted method.
