# Supplementary material for: Unraveling the genetic basis of the causal association between inflammatory cytokines and osteonecrosis
Source: Front Endocrinol (Lausanne). 2024 Apr 29;15:1344917. doi: 10.3389/fendo.2024.1344917 (PMC11091469; doi:10.3389/fendo.2024.1344917)
Supplement: Supplementary file 5 [file Table_5.xlsx]

## Sheet: Table 1
Table S5. MR estimates of forty-one inflammatory cytokines on Drug-induced Osteonecrosis
					Inverse variance weighted			MR-Egger			Weighted Median			Simple Mode			Weighted Mode
Category	Exposures	No. of SNPs			OR	95% CI	pval	OR	95% CI	pval	OR	95% CI	pval	OR	95% CI	pval	OR	95% CI	pval
Chemokines
	CTACKc	12			1.38547	1.39 (0.68-2.80)	0.364458	1.21572	1.22 (0.30-4.87)	0.788131	1.32161	1.32 (0.53-3.29)	0.549284	0.891925	0.89 (0.16-4.92)	0.897893	0.851912	0.85 (0.17-4.37)	0.851203
	Eotaxinc	17			0.9422	0.94 (0.39- 2.27)	0.894622	0.580585	0.58 (0.06- 5.30)	0.636915	0.999747	1.00 (0.35- 2.88)	0.999626	1.56896	1.57 (0.18-13.70)	0.689168	1.01191	1.01 (0.18- 5.57)	0.989313
	GROa	13			0.73146	0.73 (0.36-1.48)	0.386303	0.353719	0.35 (0.11-1.16)	0.113771	0.493973	0.49 (0.20-1.22)	0.126219	0.463661	0.46 (0.11-1.95)	0.315267	0.475691	0.48 (0.12-1.97)	0.325231
	IP10	12			0.73235	0.73 (0.37-1.46)	0.377245	0.567658	0.57 (0.12-2.66)	0.488404	0.69604	0.70 (0.29-1.67)	0.417131	0.621844	0.62 (0.14-2.67)	0.536279	0.616179	0.62 (0.14-2.70)	0.534106
	MCP1c	16			0.808301	0.81 (0.34- 1.91)	0.626991	0.23862	0.24 (0.02- 2.54)	0.254614	1.35347	1.35 (0.41- 4.52)	0.622908	1.57478	1.57 (0.21-11.55)	0.661508	1.54166	1.54 (0.25- 9.69)	0.651002
	MCP3a	6			0.859526	0.86 (0.49-1.49)	0.59152	0.57443	0.57 (0.13-2.53)	0.504025	0.806025	0.81 (0.40-1.64)	0.552438	0.634316	0.63 (0.22-1.84)	0.439615	0.66802	0.67 (0.23-1.95)	0.494298
	MIGb	13			0.641007	0.64 (0.32-1.30)	0.216141	1.09621	1.10 (0.25-4.81)	0.905323	0.687011	0.69 (0.28-1.69)	0.413906	0.457223	0.46 (0.09-2.29)	0.359645	0.624734	0.62 (0.12-3.28)	0.588703
	MIP1a	4			1.20135	1.20 (0.35- 4.13)	0.770808	3.33159	3.33 (0.07-150.65)	0.599109	1.17327	1.17 (0.28- 4.89)	0.826359	0.947746	0.95 (0.12- 7.63)	0.96294	1.0699	1.07 (0.14- 7.91)	0.951388
	MIP1bc	22			1.98168	1.98 (1.00- 3.93)	0.0504834	1.48746	1.49 (0.21-10.45)	0.693992	2.21741	2.22 (0.79- 6.23)	0.131082	4.893	4.89 (0.78-30.53)	0.103929	2.83471	2.83 (0.60-13.29)	0.200484
	RANTES	10			1.08166	1.08 (0.51-2.30)	0.838747	1.41586	1.42 (0.22-9.31)	0.726773	1.11088	1.11 (0.43-2.89)	0.829516	1.04901	1.05 (0.20-5.48)	0.956011	1.08547	1.09 (0.23-5.05)	0.919023
	SDF1a	9			0.637445	0.64 (0.21-1.98)	0.436465	0.169709	0.17 (0.02-1.56)	0.161431	0.633843	0.63 (0.15-2.73)	0.540588	0.5309	0.53 (0.06-4.87)	0.590948	0.451972	0.45 (0.06-3.34)	0.45881
Growth factors
	bNGF	4			0.943752	0.94 (0.22- 3.98)	0.937205	224.087	224.09 (0.63-79778.13)	0.212743	1.91462	1.91 (0.44- 8.31)	0.385879	2.10827	2.11 (0.29- 15.38)	0.515287	2.26414	2.26 (0.43- 11.91)	0.405918
	FGFBasic	7			2.32402	2.32 (0.62- 8.72)	0.211183	1.68381	1.68 (0.03-90.76)	0.808048	1.28219	1.28 (0.22- 7.32)	0.779696	1.08975	1.09 (0.10-11.68)	0.94569	1.08975	1.09 (0.09-12.85)	0.94778
	GCSF	9			0.771379	0.77 (0.26-2.29)	0.640366	1.19374	1.19 (0.19-7.64)	0.856938	0.674754	0.67 (0.17-2.74)	0.582331	0.298683	0.30 (0.03-2.86)	0.325314	0.302543	0.30 (0.03-2.88)	0.328847
	HGF	9			1.99853	2.00 (0.42-9.49)	0.383701	0.183296	0.18 (0.01-3.99)	0.31611	0.755686	0.76 (0.15-3.84)	0.735652	0.379347	0.38 (0.03-4.63)	0.469283	0.508539	0.51 (0.08-3.17)	0.489531
	MCSF	12			1.24206	1.24 (0.72-2.13)	0.431519	0.786966	0.79 (0.25-2.43)	0.685874	1.15495	1.15 (0.57-2.33)	0.686867	2.2769	2.28 (0.74-7.05)	0.181196	2.10667	2.11 (0.63-7.06)	0.25263
	PDGFbbc	14			0.418306	0.42 (0.16-1.07)	0.0701814	0.249141	0.25 (0.03-2.28)	0.242563	0.23663	0.24 (0.06-0.88)	0.0310164	0.159278	0.16 (0.01-1.89)	0.168875	0.159278	0.16 (0.01-1.70)	0.152038
	SCF	10			3.35697	3.36 (1.09-10.30)	0.0341895	2.068	2.07 (0.20-21.42)	0.559313	3.04358	3.04 (0.70-13.16)	0.136152	2.33411	2.33 (0.18-30.44)	0.533813	2.56006	2.56 (0.28-23.06)	0.423616
	SCGFbc	21			0.760857	0.76 (0.47-1.24)	0.27612	1.1923	1.19 (0.43-3.31)	0.739531	0.805679	0.81 (0.41-1.59)	0.532395	0.831899	0.83 (0.25-2.80)	0.769322	0.804592	0.80 (0.27-2.41)	0.702028
	VEGFc	18			1.16581	1.17 (0.58-2.34)	0.665186	0.698499	0.70 (0.16-3.10)	0.643187	1.33438	1.33 (0.53-3.34)	0.537479	1.7286	1.73 (0.34-8.73)	0.516616	1.65919	1.66 (0.38-7.16)	0.506381
Interleukins
	IL-10	15			1.29749	1.30 (0.59- 2.87)	0.520791	0.328556	0.33 (0.03- 4.26)	0.410126	0.809079	0.81 (0.27- 2.41)	0.703464	2.86231	2.86 (0.29-28.48)	0.384803	0.413102	0.41 (0.12- 1.45)	0.189334
	IL-12p70	15			1.1909	1.19 (0.46- 3.07)	0.717872	2.74483	2.74 (0.08-91.06)	0.581593	0.848942	0.85 (0.25- 2.86)	0.791307	0.720791	0.72 (0.12- 4.36)	0.726593	0.809928	0.81 (0.14- 4.55)	0.814216
	IL-13	14			1.35137	1.35 (0.75-2.42)	0.31206	1.26552	1.27 (0.43-3.76)	0.679368	1.47363	1.47 (0.68-3.19)	0.324996	1.40345	1.40 (0.35-5.70)	0.643567	1.32477	1.32 (0.33-5.36)	0.69955
	IL-16c	10			1.36618	1.37 (0.55- 3.37)	0.498006	1.84955	1.85 (0.40- 8.57)	0.454518	1.89113	1.89 (0.73- 4.91)	0.190513	2.67945	2.68 (0.67-10.77)	0.198244	2.54011	2.54 (0.82- 7.83)	0.138895
	IL-17	8			0.846786	0.85 (0.29-2.43)	0.757379	0.449859	0.45 (0.06-3.24)	0.457716	0.481109	0.48 (0.12-1.91)	0.297687	0.405432	0.41 (0.05-3.55)	0.441903	0.417404	0.42 (0.08-2.29)	0.348449
	IL-18	13			1.62545	1.63 (0.70-3.80)	0.261851	1.50487	1.50 (0.27-8.44)	0.651332	1.05334	1.05 (0.40-2.74)	0.915198	0.920187	0.92 (0.15-5.57)	0.929364	0.974283	0.97 (0.18-5.19)	0.976143
	IL1b	3			2.22172	2.22 (0.50- 9.94)	0.29648	0.888981	0.89 (0.04-17.60)	0.950919	2.05368	2.05 (0.37-11.47)	0.412244	1.74496	1.74 (0.20-15.26)	0.664759	1.44326	1.44 (0.16-12.63)	0.771763
	IL1ra	10			1.27917	1.28 (0.59-2.78)	0.534834	0.653117	0.65 (0.07-5.76)	0.711217	0.803973	0.80 (0.30-2.13)	0.661042	0.709844	0.71 (0.16-3.22)	0.667335	0.702831	0.70 (0.16-3.13)	0.654415
	IL-2	8			0.506617	0.51 (0.17-1.55)	0.23237	0.575036	0.58 (0.05-6.20)	0.664283	0.358715	0.36 (0.12-1.09)	0.0712055	0.245174	0.25 (0.04-1.41)	0.159198	0.310827	0.31 (0.09-1.11)	0.114237
	IL-2ra	9			1.05388	1.05 (0.51-2.19)	0.888184	1.4327	1.43 (0.35-5.86)	0.632243	0.858598	0.86 (0.33-2.21)	0.75239	0.88891	0.89 (0.18-4.36)	0.888219	0.774916	0.77 (0.23-2.60)	0.690918
	IL-4	14			1.00546	1.01 (0.39- 2.58)	0.990955	1.94179	1.94 (0.28-13.43)	0.513912	0.603074	0.60 (0.17- 2.15)	0.43503	0.593466	0.59 (0.05- 7.22)	0.689007	0.558623	0.56 (0.06- 5.18)	0.616782
	IL-5	8			1.45036	1.45 (0.64- 3.29)	0.373163	0.29551	0.30 (0.05- 1.71)	0.22184	1.59406	1.59 (0.53- 4.81)	0.408242	1.98095	1.98 (0.35-11.06)	0.461471	0.898227	0.90 (0.16- 5.10)	0.906952
	IL-6	11			0.637677	0.64 (0.14- 2.99)	0.568348	1.25074	1.25 (0.03-46.02)	0.905864	0.438925	0.44 (0.09- 2.15)	0.310437	0.239302	0.24 (0.01- 4.87)	0.37425	0.282911	0.28 (0.02- 4.89)	0.405477
	IL-7	12			1.19688	1.20 (0.66- 2.16)	0.55042	0.351002	0.35 (0.09- 1.39)	0.166862	1.08507	1.09 (0.47- 2.52)	0.849309	2.89449	2.89 (0.68-12.31)	0.177967	1.09718	1.10 (0.41- 2.97)	0.858329
	IL-8a	8			1.20882	1.21 (0.53-2.78)	0.654872	0.950414	0.95 (0.20-4.41)	0.950348	1.35455	1.35 (0.50-3.64)	0.547461	1.83282	1.83 (0.36-9.39)	0.490901	1.83282	1.83 (0.40-8.45)	0.462605
	IL-9	6			0.600792	0.60 (0.21- 1.73)	0.345678	1.08003	1.08 (0.08-14.37)	0.956308	0.771519	0.77 (0.20- 2.95)	0.70483	0.80639	0.81 (0.12- 5.30)	0.831646	0.80639	0.81 (0.12- 5.25)	0.830721
Others
	IFNg	12			0.845191	0.85 (0.30- 2.42)	0.75388	0.744648	0.74 (0.08- 6.99)	0.80155	1.80999	1.81 (0.49- 6.64)	0.370841	2.09484	2.09 (0.32-13.77)	0.457637	2.14272	2.14 (0.41-11.15)	0.384644
	MIF	10			0.987883	0.99 (0.31-3.15)	0.983564	0.78486	0.78 (0.07-8.67)	0.848251	1.32711	1.33 (0.44-3.99)	0.614582	1.17128	1.17 (0.25-5.53)	0.846142	1.13122	1.13 (0.26-4.91)	0.87292
	TNFa	4			1.11344	1.11 (0.36-3.45)	0.852366	1.56174	1.56 (0.27-9.10)	0.669222	0.947655	0.95 (0.26-3.49)	0.935527	0.761124	0.76 (0.12-4.85)	0.791536	0.810646	0.81 (0.14-4.80)	0.83194
	TNFb	5			0.907316	0.91 (0.47-1.75)	0.771881	1.19935	1.20 (0.32-4.56)	0.806906	0.900756	0.90 (0.41-1.98)	0.795185	0.984435	0.98 (0.37-2.64)	0.976619	1.06177	1.06 (0.38-2.96)	0.914426
	TRAILbc	16			1.23839	1.24 (0.63-2.45)	0.539681	1.16671	1.17 (0.41-3.29)	0.774639	0.774176	0.77 (0.33-1.84)	0.562569	0.786988	0.79 (0.17-3.72)	0.76673	0.786988	0.79 (0.31-2.02)	0.62483
Abbreviations: CI, Confidence interval; OR, Odds Ratio; pval, p-value; SNPs, single nucleotide polymorphisms a: The MR-Egger (SIMEX) method was applied. b: Outliers detected by MR-PRESSO were removed. c: The cutoff threshold for SNP significance was set as 5×10-8, while for other cytokines was 5×10-6. OR and 95% CI represent the change in the odds ratio of Osteonecrosis due to drugs per 1 SD incr…
