# Supplementary material for: Unraveling the genetic basis of the causal association between inflammatory cytokines and osteonecrosis
Source: Front Endocrinol (Lausanne). 2024 Apr 29;15:1344917. doi: 10.3389/fendo.2024.1344917 (PMC11091469; doi:10.3389/fendo.2024.1344917)
Supplement: Supplementary file 6 [file Table_6.xlsx]

## Sheet: Table 1
Table S6. Heterogeneity and horizontal pleiotropy tests of forty-one inflammatory cytokines on Drug-induced Osteonecrosis.
Exposures	Q1 pval	Q2 pval	Q/Qdf	intercept	intercept pval	MR-PRESSO Global Test pval	Recommended Method
bNGF	0.185627	0.50705	4.817/3	-0.779011	0.203964	0.27	IVW
CTACK	0.555231	0.469043	9.725/11	0.0330454	0.8345	0.558	IVW
Eotaxin	0.162463	0.13298	21.432/16	0.0646319	0.645117	0.189	IVW
FGFBasic	0.469823	0.350863	5.596/6	0.0430436	0.872356	0.433	IVW
GCSF	0.896053	0.864353	3.540/8	-0.0697139	0.586781	0.891	IVW
GROa	0.23367	0.314794	15.143/12	0.220032	0.171672	0.227	IVW
HGF	0.0710239	0.177706	14.438/8	0.338185	0.131673	0.081	IVW
IFNg	0.269636	0.204677	13.373/11	0.0183858	0.901174	0.307	IVW
IL-10	0.383977	0.399886	14.915/14	0.157615	0.289699	0.28	IVW
IL-12p70	0.311708	0.26342	16.027/14	-0.0903778	0.634646	0.316	IVW
IL-13	0.826099	0.765881	8.262/13	0.0164627	0.891116	0.827	IVW
IL-16	0.0305298	0.0220825	18.427/9	-0.0963019	0.636582	0.042	IVW
IL-17	0.795476	0.769101	3.862/7	0.117375	0.485246	0.791	IVW
IL-18	0.0550271	0.0368928	20.695/12	0.0156833	0.920509	0.071	IVW
IL1b	0.76477	0.817818	0.536/2	0.190736	0.613257	NA	IVW
IL1ra	0.697145	0.647127	6.421/9	0.107498	0.535013	0.69	IVW
IL-2	0.0371917	0.0212757	14.908/7	-0.024452	0.907544	0.063	IVW
IL-2ra	0.345848	0.279734	8.958/8	-0.0684384	0.625992	0.381	IVW
IL-4	0.595853	0.563882	11.178/13	-0.0920748	0.459747	0.59	IVW
IL-5	0.398575	0.77059	7.297/7	0.339977	0.0924501	0.407	IVW
IL-6	0.0224118	0.0154077	20.816/10	-0.0827479	0.691693	0.02	IVW
IL-7	0.595246	0.851449	9.288/11	0.269833	0.0819874	0.634	IVW
IL-8	0.932918	0.891422	2.421/7	0.0517861	0.727505	0.927	IVW
IL-9	0.863778	0.79872	1.892/5	-0.14633	0.65193	0.855	IVW
IP10	0.948724	0.923369	4.606/11	0.0494009	0.724881	0.939	IVW
MCSF	0.894743	0.901066	5.665/11	0.156321	0.387395	0.908	IVW
MCP1	0.718311	0.740261	11.474/15	0.16297	0.295998	0.742	IVW
MCP3	0.694124	0.607837	3.038/5	0.111316	0.596344	0.699	IVW
MIF	0.0191243	0.011565	19.809/9	0.0492798	0.832661	0.028	IVW
MIG	0.243831	0.226946	14.956/12	-0.13476	0.433955	0.247	IVW
MIP1a	0.772963	0.667081	1.117/3	-0.172528	0.63503	0.76	IVW
MIP1b	0.480304	0.423724	20.652/21	0.0375875	0.760766	0.504	IVW
PDGFbb	0.665311	0.607993	10.347/13	0.0649871	0.621671	0.665	IVW
RANTES	0.843488	0.778732	4.893/9	-0.0548895	0.767432	0.837	IVW
SCF	0.667251	0.59184	6.710/9	0.0717016	0.655818	0.673	IVW
SCGFb	0.623435	0.624644	17.452/20	-0.103213	0.33795	0.642	IVW
SDF1a	0.416966	0.500852	8.170/8	0.181492	0.217907	0.437	IVW
TNFa	0.734819	0.595918	1.276/3	-0.102987	0.672197	0.748	IVW
TNFb	0.903464	0.844701	1.041/4	-0.0859923	0.670043	0.915	IVW
TRAIL	0.212682	0.165298	19.023/15	0.0137868	0.879443	0.26	IVW
VEGF	0.973311	0.971728	7.658/17	0.0864792	0.457138	0.975	IVW
Q1 pval: p value of Q test from IVW method; Q2 pval: p value of Q test from MR-Egger method Abbreviations: pval, p-value; Q, Cochran Q statistics; SNPs, single nucleotide polymorphisms; IVW, the inverse variance weighted method.
